# Supplementary material for: INO10, a Chaga Mushroom Extract, Alleviates Alzheimer’s Disease-Related Pathology and Cognitive Deficits in 3xTg-AD Mice
Source: Int J Mol Sci. 2025 May 15;26(10):4729. doi: 10.3390/ijms26104729 (PMC12111798; doi:10.3390/ijms26104729)
Supplement: Supplementary file 1 [file ijms-26-04729-s001.zip]

Archive with 1 entries (1 files):
- ijms-3574664-supplementary.pdf
